# Supplementary material for: Formation of Fe-Ni Nanoparticle Strands in Macroscopic Polymer Composites: Experiment and Simulation
Source: Nanomaterials (Basel). 2021 Aug 18;11(8):2095. doi: 10.3390/nano11082095 (PMC8398175; doi:10.3390/nano11082095)
Supplement: Supplementary file 1 [file nanomaterials-11-02095-s001.zip]

Archive with 1 entries (1 files):
- nanomaterials-1318484-supplementary.pdf
